# Supplementary material for: Approaching Polymer Dynamics Combining Artificial Neural Networks and Elastically Collective Nonlinear Langevin Equation
Source: Polymers (Basel). 2022 Apr 12;14(8):1573. doi: 10.3390/polym14081573 (PMC9027377; doi:10.3390/polym14081573)
Supplement: Supplementary file 1 [file polymers-14-01573-s001.zip]

Archive with 1 entries (1 files):
- polymers-1664857-supplementary.pdf
